# Supplementary material for: Insulin Resistance Is Not Sustained Following Denervation in Glycolytic Skeletal Muscle
Source: Int J Mol Sci. 2021 May 6;22(9):4913. doi: 10.3390/ijms22094913 (PMC8125496; doi:10.3390/ijms22094913)
Supplement: Supplementary file 1 [file ijms-22-04913-s001.zip]

Archive with 1 entries (1 files):
- ijms-1209424-SI.pdf
